# Supplementary material for: The Relationship between 25 (OH) D Levels (Vitamin D) and Bone Mineral Density (BMD) in a Saudi Population in a Community-Based Setting
Source: PLoS One. 2017 Jan 3;12(1):e0169122. doi: 10.1371/journal.pone.0169122 (PMC5207714; doi:10.1371/journal.pone.0169122)
Supplement: S1 Dataset — (XLSX) [file pone.0169122.s001.xlsx]

## Sheet: Sheet1
Nationality	Age	Gender	D25Hydroxy	T-Spine	T-Neck
Saudi	21	Female	36	-0.9	-0.9
Saudi	22	Female	31	-0.5
Saudi	23	Male	15	0.1	-1.1
Saudi	24	Female	63	-0.5	-1
Saudi	24	Female	68	-1.6	-1.2
Saudi	25	Female	47	-1.4	-1.2
Saudi	25	Female	51	2.2	2.1
Saudi	26	Female	13	-0.6	-0.6
Saudi	26	Female	6	-0.1	-0.2
Saudi	27	Female	14	-0.4	0
Saudi	27	Female	15	-0.5	-0.5
Saudi	27	Female	24	0.9	0.5
Saudi	27	Female	25	-1.9	-1.1
Non Saudi	27	Female	203	-0.2	-0.2
Saudi	28	Female	13	-0.4	0.8
Saudi	28	Male	18	-0.8	-0.8
Saudi	28	Female	24	0	0.3
Non Saudi	28	Female	26	0.7	0.9
Non Saudi	28	Female	58	-1.1
Saudi	28	Male	59	-1.9	-1.9
Saudi	29	Female	13	0.7	0.9
Saudi	29	Female	18	-0.9	-0.4
Saudi	29	Male	43	-1.2	-0.3
Saudi	29	Female	44	-1.5	-1.4
Non Saudi	29	Male	56	-1	-1
Saudi	30	Male	9	0.9	0.2
Saudi	30	Female	34	-0.4	-1.1
Non Saudi	30	Male	41	-0.7	-0.8
Non Saudi	30	Female	41	-0.1	0
Saudi	30	Female	47	-0.1	-0.1
Saudi	30	Female	50	1.3	1.6
Non Saudi	30	Female	59	0	0.2
Saudi	31	Female	11	0.8	0.9
Saudi	31	Male	11	-1	-1.3
Saudi	31	Female	9	2.1	2.1
Saudi	31	Female	16	-0.5	-0.2
Saudi	31	Female	17	-0.1	-0.2
Saudi	31	Female	25	1.8	1.8
Non Saudi	31	Female	27	-0.8	-0.7
Non Saudi	31	Female	37	-0.9	-0.8
Saudi	31	Male	38	0.8	1.1
Saudi	31	Female	42	-1.5	-1.1
Non Saudi	31	Female	50	0.2	-0.2
Saudi	31	Female	68	-0.3	0.7
Non Saudi	31	Male	68	-1.3	-1.3
Non Saudi	31	Male	78	1.5	1.4
Non Saudi	31	Female	91	0.5	-0.3
Non Saudi	31	Female	95	-2	-2
Saudi	31	Female	311	-0.4	-0.9
Saudi	32	Female	4	0.9	1.3
Non Saudi	32	Female	6	0.5	0.6
Saudi	32	Female	7	-0.6	-0.9
Non Saudi	32	Female	11	1.1	0.3
Saudi	32	Male	14	-0.7	-0.5
Saudi	32	Female	17	-0.3	-0.1
Saudi	32	Female	24	-1.8	-1.8
Non Saudi	32	Female	24	1.7	1.7
Saudi	32	Male	35	-0.2	-0.2
Saudi	32	Male	36	-0.3	-0.5
Saudi	32	Female	37	0.4	0.4
Non Saudi	32	Male	63	0.8	0.6
Saudi	32	Male	63	-1.7	-1.9
Non Saudi	32	Female	72	-1.2	-1.1
Saudi	32	Female	94	0.3	0.3
Saudi	33	Female	11	-0.5	0
Non Saudi	33	Female	6	-0.6	-0.6
Saudi	33	Female	32	-1.1	-1.1
Saudi	33	Female	37	-1.5	-1.9
Non Saudi	33	Female	49	0.1	-0.6
Saudi	33	Female	71	-0.5	0
Non Saudi	34	Female	10	1.1	0.9
Non Saudi	34	Female	18	0.1	-0.1
Saudi	34	Male	23	0	0.6
Saudi	34	Male	28	-0.7	-0.4
Saudi	34	Male	30	1.3	1.7
Saudi	34	Female	31	-2.3	-2.3
Non Saudi	34	Male	31	0.3	0.3
Saudi	34	Female	42	1.4	1.4
Saudi	34	Male	47	1.8	1.1
Saudi	34	Female	57	-2.1	-1.8
Non Saudi	34	Female	85	0.7	0.6
Non Saudi	35	Female	6	-0.7	-0.7
Saudi	35	Female	6	-1	-0.6
Saudi	35	Female	16	-1.2	-1.1
Saudi	35	Female	17	2.8	2.1
Saudi	35	Male	18	-0.7	-1.3
Non Saudi	35	Male	36	-0.8	-1.1
Non Saudi	35	Female	43	-1	-1
Saudi	35	Male	62	-0.6	-0.3
Saudi	35	Female	64	0.8	0.8
Non Saudi	35	Male	169	0	0.2
Saudi	36	Female	13	0.2	-1
Saudi	36	Female	6	0.3	-0.6
Saudi	36	Female	15	-0.7	-0.5
Saudi	36	Female	15	-0.7	-0.4
Non Saudi	36	Female	21	0.3	0
Saudi	36	Male	23	0.9	0.6
Saudi	36	Female	31	0.9	0.6
Saudi	36	Female	32	3.9	3.9
Non Saudi	36	Female	34	-0.1	-0.1
Non Saudi	36	Female	36	2.4	2.2
Non Saudi	36	Female	40	0.1	-0.6
Non Saudi	36	Female	41	-0.1	-0.9
Saudi	36	Female	45	2.5	1.4
Non Saudi	36	Female	49	-0.6	-0.1
Non Saudi	36	Male	56	-0.3	-0.2
Non Saudi	36	Female	56	0.7	1.4
Saudi	36	Female	63	-1.7	-1.5
Saudi	36	Female	66	0	0.3
Non Saudi	36	Male	90	-1.5	-1.8
Saudi	37	Female	14	-0.4	-0.3
Saudi	37	Male	19	-0.4	0.1
Saudi	37	Male	19	-2.1	-2
Non Saudi	37	Female	27	-2.2	-2.1
Saudi	37	Female	33	-1.2	-0.6
Saudi	37	Male	39	-0.1	0.1
Saudi	37	Female	41	-1.9	-1.8
Non Saudi	37	Male	42	0.3	-0.4
Non Saudi	37	Female	43	1.5	1.6
Non Saudi	37	Male	45	0	-0.3
Saudi	37	Female	58	-1	-1.4
Non Saudi	37	Female	63	-1.3	-1.9
Saudi	37	Female	64	-0.6	-0.9
Non Saudi	37	Female	136	-2.8	-2.6
Non Saudi	38	Female	13	-2.5	-2.5
Saudi	38	Female	6	0.5	0.6
Non Saudi	38	Female	6	-0.5	-1.9
Saudi	38	Female	8	-0.3	-0.1
Saudi	38	Female	21	-0.6	-1.3
Non Saudi	38	Female	29	0.4	0.4
Saudi	38	Female	31	1.1	1.1
Saudi	38	Female	32	0.2	0
Saudi	38	Female	34	-1.6	-2.3
Saudi	38	Female	37	-1.8	-1.7
Saudi	38	Female	44	-1.1	-1.2
Non Saudi	38	Male	44	-1.2	-0.7
Non Saudi	38	Female	44	-1	-2.7
Saudi	38	Female	46	2.1	0.6
Saudi	38	Female	61	1.1	1
Saudi	38	Female	70	1.1	0
Non Saudi	38	Female	92	-1	-1
Saudi	39	Male	22	-0.1	-1.5
Saudi	39	Female	25	-0.1	-0.1
Saudi	39	Male	26	1.9	1.9
Saudi	39	Female	27	0.4	0.4
Non Saudi	39	Female	27	-1.8	-2.1
Saudi	39	Female	28	0	0.5
Saudi	39	Female	32	0.8	0.8
Saudi	39	Female	32	0.7	0.9
Non Saudi	39	Female	34	0.1	0.1
Non Saudi	39	Female	36	-3.6	-4.3
Non Saudi	39	Female	40	-0.1	-1.2
Non Saudi	39	Female	40	-0.1	-0.1
Saudi	39	Female	45	2.6	1.9
Saudi	39	Female	48	0.9	0.4
Saudi	39	Female	56	-1.3	-1.2
Saudi	39	Female	59	-0.8	-1.4
Non Saudi	39	Female	60	-0.6	-0.4
Non Saudi	39	Female	102	0.5	0
Saudi	40	Female	8	0.1	0
Saudi	40	Female	13	0.6	0.6
Saudi	40	Female	18	0.2	-0.3
Saudi	40	Female	20	-1	-1.4
Saudi	40	Female	27	-0.7	-0.4
Saudi	40	Female	36	0.4	-0.3
Non Saudi	40	Female	48	0.1	0.3
Non Saudi	40	Female	52	1.2	1.4
Non Saudi	40	Female	76	-1.7	-1.1
Non Saudi	40	Male	97	-1.9	-1.4
Non Saudi	40	Female	150	-1.3	-1.1
Non Saudi	40	Female	183	0	-1
Saudi	41	Male	6	-0.7	-0.7
Non Saudi	41	Female	6	1.3	1.5
Saudi	41	Female	8	-0.4	-0.9
Non Saudi	41	Female	16	0.8	0.1
Saudi	41	Male	19	-1.2	-1.2
Non Saudi	41	Female	26	-0.5	-0.5
Saudi	41	Female	28	0	0.2
Non Saudi	41	Female	30	-2.6	-2.7
Saudi	41	Female	34	-0.5	-0.5
Saudi	41	Female	36	-0.1	0.3
Non Saudi	41	Male	41	-0.5	-0.5
Non Saudi	41	Female	45	0.6	0.2
Saudi	41	Female	48	-1.3	-0.8
Saudi	41	Female	48	0.3	-0.8
Non Saudi	41	Female	49	0.6	1.3
Non Saudi	41	Female	55	1.1	0.6
Non Saudi	41	Female	57	-0.1	0.1
Non Saudi	41	Female	60	-0.4	-1.1
Saudi	41	Female	80	-1.5	-1.4
Non Saudi	41	Female	81	-1.6	-1.4
Non Saudi	41	Female	91	-1.7	-1.7
Non Saudi	42	Female	6	-0.1	0.1
Non Saudi	42	Female	10	1.6	0.5
Non Saudi	42	Female	23	-1.7	-1.8
Saudi	42	Female	25	0	0.2
Non Saudi	42	Female	28	-0.1	-0.1
Non Saudi	42	Female	31	0.5	0.6
Saudi	42	Female	34	-1.3	-1.7
Saudi	42	Male	36	-0.6	-1.4
Saudi	42	Female	41	1.8	1.3
Non Saudi	42	Female	41	1.9	0.8
Non Saudi	42	Female	41	-0.4	-0.8
Saudi	42	Female	43	0.9	0.7
Saudi	42	Male	44	1	0.6
Saudi	42	Female	45	0.4	0.6
Saudi	42	Female	47	3.7	2.5
Non Saudi	42	Female	49	3.6	3.6
Non Saudi	42	Female	51	-2.5	-2.4
Non Saudi	42	Female	56	0.6	-0.7
Non Saudi	42	Female	58	0.3	0.5
Non Saudi	42	Female	62	1	1
Saudi	42	Female	65	-0.6	-0.6
Saudi	42	Male	65	-0.4	-0.4
Non Saudi	42	Female	66	-0.5	-0.2
Non Saudi	42	Female	69	-1.3	-2.2
Saudi	42	Female	69	-1	-1
Saudi	42	Male	83	-0.4	0.2
Non Saudi	42	Female	94	1.1	0.9
Non Saudi	42	Female	95	-1.6	-1.7
Saudi	42	Female	110	-1	-0.9
Saudi	43	Female	9	0.6	0.4
Saudi	43	Female	11	0.7	0.7
Saudi	43	Female	13	-0.1	-0.1
Saudi	43	Female	15	-1.8	-2.4
Non Saudi	43	Female	22	-1.2	-1.6
Non Saudi	43	Male	23	2.3	2.2
Saudi	43	Female	25	0.2	0.4
Non Saudi	43	Female	25	1	1.9
Saudi	43	Male	31	-0.8	-0.4
Saudi	43	Female	32	-0.2	-0.5
Saudi	43	Female	32	0	-0.7
Saudi	43	Female	32	0.4	-0.1
Non Saudi	43	Female	38	0.9	0.5
Non Saudi	43	Female	42	-1.3	-1.5
Non Saudi	43	Female	55	-0.8	-1.1
Non Saudi	43	Female	58	-0.7	-1
Non Saudi	43	Female	58	-0.8	-0.7
Saudi	43	Female	60	1.9	1.6
Non Saudi	43	Female	60	-0.4	-0.3
Saudi	43	Female	67	-0.6	-0.4
Saudi	43	Female	67	-1.2	-1.2
Saudi	43	Female	73	-0.6	-0.3
Non Saudi	43	Female	89	0.5	0.3
Non Saudi	43	Female	97	0.3	0.2
Non Saudi	43	Female	98	-1.1	-1.1
Saudi	44	Female	13	1.5	0.5
Saudi	44	Female	6	0.5	-0.5
Non Saudi	44	Female	6	-1.5	-1.2
Saudi	44	Female	16	0.1	0.1
Non Saudi	44	Female	16	0.9	-0.4
Saudi	44	Female	17	-0.4	-0.4
Saudi	44	Female	20	-0.2	-0.6
Saudi	44	Female	20	1.4	1.4
Saudi	44	Male	22	-2.5	-2.5
Saudi	44	Male	23	0	0
Saudi	44	Female	24	1.1	1.1
Non Saudi	44	Female	25	0.3	-0.1
Saudi	44	Female	25	-1.7	-1.5
Saudi	44	Male	26	0.9	0.2
Non Saudi	44	Female	26	-0.7	-0.9
Non Saudi	44	Female	26	2.1	1.5
Saudi	44	Female	26	1.3	0.3
Non Saudi	44	Female	27	-0.3	-0.8
Non Saudi	44	Female	28	0.3	-1.2
Saudi	44	Female	28	0.7	0.5
Saudi	44	Female	28	0	0
Non Saudi	44	Female	29	1	0.1
Saudi	44	Female	29	0.4	-0.2
Non Saudi	44	Female	35	1.5	1.5
Saudi	44	Female	36	-1.1	-1.3
Non Saudi	44	Female	37	-0.6	-0.4
Non Saudi	44	Male	39	-1.2	-1.5
Non Saudi	44	Female	42	-1.8	-1.1
Saudi	44	Female	43	-0.3	-0.8
Non Saudi	44	Female	43	-0.9	-1.6
Non Saudi	44	Female	51	0.3	0.3
Saudi	44	Male	56	-0.6	-0.6
Non Saudi	44	Female	56	-2	-2.7
Saudi	44	Female	64	-1.1	-1
Saudi	44	Female	66	-0.3	-0.1
Non Saudi	44	Female	68	0.6	0.8
Saudi	44	Female	72	-0.2	-0.7
Non Saudi	44	Female	80	1.2	0.5
Non Saudi	44	Female	81	-1	-0.6
Non Saudi	44	Female	84	1.5	1.5
Saudi	44	Female	86	-1.3	-1.3
Saudi	45	Female	6	0.7	0.3
Non Saudi	45	Female	6	0.8	0.4
Saudi	45	Female	6	1.2	0.7
Saudi	45	Female	13	-0.2	0.2
Non Saudi	45	Female	14	0.5	0.5
Saudi	45	Female	18	-1.1	-1.3
Saudi	45	Female	19	-1.2	-1.2
Saudi	45	Female	21	1.6	1
Saudi	45	Female	21	0.1	0.1
Saudi	45	Female	23	1.5	0.9
Non Saudi	45	Female	25	-0.3	-0.9
Non Saudi	45	Female	25	0.3	0.3
Non Saudi	45	Male	26	0.1	0.2
Saudi	45	Female	28	-0.3	-0.3
Non Saudi	45	Female	29	0.1	-0.7
Saudi	45	Female	32	0.2	-1
Saudi	45	Female	37	-0.5	-0.1
Non Saudi	45	Female	37	0.8	0.3
Saudi	45	Female	44	-0.9	-1.6
Non Saudi	45	Female	47	-1.5	-1.3
Saudi	45	Female	50	-1.6	-1.2
Saudi	45	Female	51	-1.4	-2.2
Non Saudi	45	Female	62	0.9	1
Saudi	45	Male	102	0.3	0
Saudi	45	Female	144	1.9	1.6
Saudi	46	Female	13	-0.5	-0.6
Saudi	46	Female	6	1.1	0.2
Saudi	46	Female	6	-1.8	-2.4
Saudi	46	Female	7	1.1	0.5
Saudi	46	Female	11	1.8	1.6
Saudi	46	Female	11	0.1	-0.6
Non Saudi	46	Female	13	-2.1	-1.6
Saudi	46	Female	14	-1	-1
Saudi	46	Female	15	0.9	0.1
Saudi	46	Female	15	1.2	0.4
Saudi	46	Female	18	-1	0.1
Saudi	46	Female	19	-0.6	-0.6
Non Saudi	46	Female	27	-0.1	0.2
Non Saudi	46	Female	32	0.1	0.4
Saudi	46	Male	33	0.2	0.2
Saudi	46	Female	36	1.9	1.1
Saudi	46	Female	40	0.2	0.4
Non Saudi	46	Female	42	-0.2	-0.2
Non Saudi	46	Female	45	-0.9	-2.1
Non Saudi	46	Female	49	0.7	0.8
Saudi	46	Female	56	-2.6	-2.2
Saudi	46	Female	65	0.8	0.8
Saudi	46	Female	76	-0.5	-1.2
Non Saudi	46	Male	98	0	-0.5
Non Saudi	46	Female	143	-0.8	-1.2
Saudi	47	Female	6	-0.9	-1.2
Non Saudi	47	Female	8	-0.6	-0.6
Non Saudi	47	Female	10	2.5	1.7
Non Saudi	47	Female	11	2.3	0.5
Non Saudi	47	Female	13	0.5	-0.3
Saudi	47	Female	16	-0.4	-0.4
Saudi	47	Female	20	0.4	-0.8
Non Saudi	47	Male	20	-0.5	-0.4
Saudi	47	Female	22	0.4	0.3
Non Saudi	47	Female	23	-0.7	-0.2
Saudi	47	Female	26	-0.1	-0.3
Non Saudi	47	Male	32	-0.8	-0.9
Non Saudi	47	Female	32	1.4	0.2
Saudi	47	Female	33	-1.3	-1.3
Non Saudi	47	Female	34	1.9	0.4
Saudi	47	Female	34	-0.5	-0.4
Saudi	47	Female	39	-0.9	-1.4
Saudi	47	Female	39	0.7	0.6
Non Saudi	47	Female	46	2.3	1
Saudi	47	Female	47	-1.9	-1.7
Saudi	47	Female	57	1	-0.2
Non Saudi	47	Female	58	1.3	1.4
Saudi	47	Female	60	-1.8	1.5
Saudi	47	Male	60	0.2	0.2
Non Saudi	47	Female	63	-1	-0.9
Saudi	47	Female	72	0.9	1.4
Non Saudi	47	Male	85	0.6	0.8
Saudi	47	Female	88	-0.5	-0.1
Non Saudi	47	Female	92	3.3	3.3
Non Saudi	47	Female	102	-0.7	-0.3
Non Saudi	47	Female	105	-0.7	-1.1
Saudi	47	Female	161	0.6	0.7
Saudi	48	Female	13	-1	-0.9
Saudi	48	Female	9	1.5	1.3
Saudi	48	Female	14	-2	-1.8
Non Saudi	48	Female	16	-0.5	-1.4
Saudi	48	Female	17	0.4	-0.3
Saudi	48	Female	17	0.3	0.1
Saudi	48	Female	18	-0.9	-1.1
Non Saudi	48	Female	19	0.5	-0.6
Saudi	48	Male	22	-1.7	-1.5
Non Saudi	48	Female	23	-0.7	-2.4
Saudi	48	Female	23	-0.4	-0.5
Saudi	48	Male	23	1.8	1.7
Saudi	48	Female	26	1.6	1.6
Saudi	48	Male	27	-2	-2
Non Saudi	48	Female	27	-0.5	-0.4
Non Saudi	48	Female	27	1.2	1.2
Non Saudi	48	Female	28	0.8	1.1
Saudi	48	Female	28	-1.1	-0.6
Non Saudi	48	Female	30	0.9	0.4
Saudi	48	Female	33	-1.9	-1.4
Saudi	48	Female	37	-0.2	-0.1
Saudi	48	Female	43	2	2.2
Non Saudi	48	Female	45	1.5	1.6
Non Saudi	48	Female	46	-2.4	-2.2
Saudi	48	Male	48	-0.3	-0.2
Saudi	48	Female	51	0.6	0.4
Saudi	48	Female	59	1.4	0.3
Non Saudi	48	Female	69	2.3	1.9
Saudi	48	Female	70	0.5	0
Saudi	48	Female	71	0.8	0.5
Saudi	48	Female	76	1	1.4
Non Saudi	48	Female	78	2.5	2
Saudi	48	Female	86	-0.7	-0.4
Saudi	48	Female	110	1.3	1.1
Saudi	48	Female	112	-0.5	-0.3
Non Saudi	48	Female	125	-1.2	-0.9
Non Saudi	48	Female	129	-0.7	-0.5
Non Saudi	49	Female	6	0.9	0.6
Saudi	49	Female	6	1.5	1.2
Saudi	49	Female	6	0.3	0.5
Saudi	49	Female	6	-0.9	-0.8
Non Saudi	49	Female	8	0.1	0.6
Saudi	49	Female	11	-1.2	-1
Saudi	49	Female	11	-0.3	-0.1
Saudi	49	Female	13	0.2	-0.8
Non Saudi	49	Female	14	0	0.2
Saudi	49	Female	14	1.5	1.6
Saudi	49	Female	15	-2.3	-3
Non Saudi	49	Female	19	-1.2	-1.3
Saudi	49	Female	19	-0.8	-0.6
Saudi	49	Female	23	0.2	-0.4
Saudi	49	Female	24	0.2	0.4
Saudi	49	Female	25	-0.9	-0.7
Saudi	49	Female	26	0.7	0.1
Non Saudi	49	Female	27	-0.7	-2.4
Saudi	49	Male	28	-1.6	-1.5
Non Saudi	49	Female	29	2.4	1.6
Non Saudi	49	Female	29	0.6	0.6
Non Saudi	49	Female	30	-1.1	-0.4
Saudi	49	Female	31	-1.1	-0.8
Saudi	49	Female	33	-0.3	-1
Saudi	49	Female	35	1	1.2
Non Saudi	49	Female	38	1	-1.5
Saudi	49	Male	43	-1.7	-2
Saudi	49	Male	44	0.1	-0.6
Saudi	49	Female	45	0	0.7
Non Saudi	49	Male	47	-1.6	-1.4
Saudi	49	Female	47	0.6	-0.2
Non Saudi	49	Female	48	-0.2	0
Non Saudi	49	Female	49	-0.9	-0.4
Saudi	49	Female	52	-1.9	-1.8
Non Saudi	49	Female	56	1.2	0.1
Saudi	49	Female	62	-0.9	-1
Saudi	49	Female	64	0.7	0.8
Non Saudi	49	Female	65	0.1	0.1
Non Saudi	49	Male	66	-0.2	-1.3
Non Saudi	49	Female	67	1.5	0.9
Saudi	49	Female	69	1.8	-0.1
Non Saudi	49	Female	81	0.7	0.5
Non Saudi	49	Female	81	-0.5	-1.7
Saudi	49	Female	88	0.1	0.6
Non Saudi	49	Female	98	3.2	3.2
Non Saudi	49	Female	109	0.7	0.4
Saudi	50	Female	6	-1.1	-1.2
Non Saudi	50	Female	3	3	3.3
Saudi	50	Female	8	0.3	-0.4
Saudi	50	Female	9	0.7	0
Saudi	50	Female	9	0.8	0.5
Non Saudi	50	Female	9	0.2	-1.1
Saudi	50	Female	16	0.2	0
Saudi	50	Female	18	0.3	0
Saudi	50	Female	19	-0.5	-0.7
Saudi	50	Female	19	-0.6	-0.4
Saudi	50	Female	20	-1.2	-1.7
Saudi	50	Female	21	-0.2	-0.7
Non Saudi	50	Female	23	2	2.1
Saudi	50	Female	23	-0.6	-0.5
Saudi	50	Female	24	-0.1	0.3
Non Saudi	50	Female	24	0.9	-0.5
Non Saudi	50	Female	25	0.1	-0.3
Saudi	50	Female	25	0	-0.1
Non Saudi	50	Female	25	-2.8	-2.2
Saudi	50	Female	28	-1.4	-1.7
Saudi	50	Female	28	0.8	1.2
Saudi	50	Male	30	-1.6	-1.4
Non Saudi	50	Female	30	1.2	1.5
Saudi	50	Male	31	-1.4	-1.3
Saudi	50	Female	32	-1.1	-0.9
Saudi	50	Male	34	-2.6	-3.1
Saudi	50	Female	34	-2	-1.7
Saudi	50	Female	35	-0.5	-0.6
Saudi	50	Female	36	0.9	1.2
Saudi	50	Female	37	-1.2	-2.1
Saudi	50	Female	40	-0.1	0.2
Non Saudi	50	Female	42	-1.7	-1.5
Saudi	50	Female	43	-2.4	-2.2
Saudi	50	Male	46	0.1	-0.6
Saudi	50	Female	47	-2.1	-2.3
Non Saudi	50	Female	48	-1.4	-1.7
Saudi	50	Female	49	0.1	0.6
Saudi	50	Female	50	-0.8	-1.6
Saudi	50	Female	50	-1.9	-2.2
Non Saudi	50	Male	52	-0.6	-0.6
Saudi	50	Female	58	0.8	1.5
Non Saudi	50	Female	61	-0.6	-0.7
Saudi	50	Female	62	-0.6	-0.3
Saudi	50	Female	63	-1.8	-1.3
Saudi	50	Male	65	-0.6	-0.5
Saudi	50	Female	67	-0.4	-1.2
Saudi	50	Female	71	-2.6	-3
Non Saudi	50	Female	72	1.5	1.4
Non Saudi	50	Female	76	-0.5	-0.3
Non Saudi	50	Female	88	0	-0.6
Saudi	50	Male	111	2.4	2.5
Saudi	50	Female	115	-1.1	-0.8
Saudi	51	Female	13	-1	-1.7
Saudi	51	Female	11	0.5	0.1
Saudi	51	Female	6	0.2	-0.4
Saudi	51	Female	6	-1	-0.6
Saudi	51	Female	6	-0.2	-0.2
Saudi	51	Female	9	-2.5	-1.8
Saudi	51	Female	12	-2.4	-2.2
Saudi	51	Female	14	0.7	1
Non Saudi	51	Female	22	1.4	1.1
Non Saudi	51	Female	23	-2.5	-2.5
Saudi	51	Female	26	-0.6	-0.2
Non Saudi	51	Female	27	0.1	0.3
Saudi	51	Male	30	-0.9	-0.6
Non Saudi	51	Female	30	0.8	0.6
Saudi	51	Female	31	-0.9	-0.8
Saudi	51	Female	35	-1.7	-1.9
Saudi	51	Female	36	-1.3	-0.9
Saudi	51	Female	38	0.3	0.8
Saudi	51	Female	39	0.3	-0.3
Non Saudi	51	Female	40	0.7	0.9
Saudi	51	Female	40	0.8	-0.1
Non Saudi	51	Male	40	-0.2	0.2
Saudi	51	Female	41	-0.5	-0.1
Saudi	51	Female	44	0.3	-0.1
Non Saudi	51	Female	44	1.6	1.4
Saudi	51	Female	47	0.3	0.1
Saudi	51	Male	48	-1.5	-2
Non Saudi	51	Female	49	-1	-0.6
Saudi	51	Female	51	-1.9	-1.2
Saudi	51	Female	55	1.3	0.9
Non Saudi	51	Female	56	0.1	0.4
Non Saudi	51	Female	57	1.3	1
Non Saudi	51	Female	60	-1.6	-1.9
Saudi	51	Female	62	1.3	1.8
Non Saudi	51	Male	67	0	-0.5
Saudi	51	Male	67	-2.6	-1.5
Non Saudi	51	Male	71	1.6	1.2
Saudi	51	Female	72	0.5	0.8
Non Saudi	51	Female	76	-2	-1.2
Non Saudi	51	Female	76	-1.3	-0.8
Non Saudi	51	Male	77	-1.5	-1.6
Non Saudi	51	Female	78	-2	-1.9
Non Saudi	51	Female	80	-1.2	-1.2
Non Saudi	51	Male	80	-1.9	-2.2
Non Saudi	51	Male	81	-2.1	-3
Non Saudi	51	Female	82	0.4	0.6
Saudi	51	Female	89	-0.5	-0.2
Non Saudi	51	Female	92	-2.5	-2.7
Non Saudi	51	Male	103	-0.1	-0.6
Saudi	51	Female	106	-0.3	-0.3
Non Saudi	51	Female	114	1.2	1.6
Non Saudi	51	Female	123	-1.8	-1.1
Saudi	52	Female	13	-1.2	-1.1
Saudi	52	Female	13	1.6	1.3
Saudi	52	Female	13	3.4	2.5
Saudi	52	Female	13	0.8	0.7
Saudi	52	Female	13	0.6	0.8
Saudi	52	Female	6	-0.1	-0.9
Saudi	52	Female	6	0	-0.9
Saudi	52	Male	7	-3.5	-3.1
Saudi	52	Female	8	-1.3	-1.8
Saudi	52	Female	11	-1.9	-1.7
Saudi	52	Female	12	-2.4	-2.2
Saudi	52	Female	12	-1.5	-1.8
Saudi	52	Female	13	-0.6	-0.8
Non Saudi	52	Female	13	1.6	1.6
Saudi	52	Female	14	-0.5	-1
Saudi	52	Female	15	-0.9	-1.3
Saudi	52	Female	17	1	1.4
Non Saudi	52	Female	18	0.2	0.6
Non Saudi	52	Male	21	0.7	0.2
Saudi	52	Female	22	-0.1	0.3
Saudi	52	Female	23	2	2
Saudi	52	Female	23	-0.2	0.2
Saudi	52	Female	24	0.8	1.2
Saudi	52	Female	26	-1.6	-1
Non Saudi	52	Female	26	1.5	1.2
Saudi	52	Female	26	-0.6	-0.7
Saudi	52	Female	26	1.6	2
Saudi	52	Female	27	-1	-1.5
Non Saudi	52	Female	28	-1.6	-1.1
Saudi	52	Female	29	0.8	0.6
Saudi	52	Female	29	-0.8	-0.4
Non Saudi	52	Female	31	-2.3	-1.9
Non Saudi	52	Female	31	0.6	0.3
Saudi	52	Female	31	0.1	0.5
Saudi	52	Female	34	-1.7	-2.2
Saudi	52	Female	35	0.3	0.3
Saudi	52	Female	36	0.3	0.7
Saudi	52	Female	36	0.4	0.7
Saudi	52	Female	38	-1.3	-1.7
Non Saudi	52	Female	38	0.2	-0.3
Non Saudi	52	Male	39	-2.6	-2.4
Saudi	52	Female	40	0.6	0.5
Saudi	52	Male	40	-2.2	-2.1
Saudi	52	Female	41	-0.9	-0.5
Non Saudi	52	Female	43	0.2	0.3
Saudi	52	Female	48	0.3	0.2
Saudi	52	Female	51	1.7	2.1
Saudi	52	Male	51	1.9	1.6
Saudi	52	Female	51	0.5	0.8
Saudi	52	Female	52	-2.8	-2.2
Non Saudi	52	Female	55	4.9	5.5
Non Saudi	52	Female	61	-0.3	-0.5
Non Saudi	52	Male	62	-1.7	-1.6
Saudi	52	Female	63	-1.8	-1.3
Non Saudi	52	Male	65	-1.8	-3
Non Saudi	52	Female	71	1.4	2
Non Saudi	52	Female	75	0.1	0.4
Non Saudi	52	Female	79	-1.3	-1.5
Non Saudi	52	Female	82	-1	-0.8
Non Saudi	52	Female	82	-1.3	-0.7
Non Saudi	52	Female	84	0.7	0.1
Non Saudi	52	Female	92	-0.2	0.5
Non Saudi	52	Female	93	0.5	0
Non Saudi	52	Female	95	-0.5	-0.2
Non Saudi	52	Female	99	0.4	1.2
Saudi	52	Female	101	-2.3	-1.6
Non Saudi	52	Female	101	1.2	1.2
Non Saudi	52	Female	103	0.7	0.4
Non Saudi	52	Female	116	0.9	0.2
Non Saudi	52	Female	126	1.4	1.9
Non Saudi	52	Female	168	0.3	0
Saudi	53	Female	13	2.2	2.6
Saudi	53	Female	13	-1.8	-1.8
Non Saudi	53	Female	11	-1.1	-1.8
Saudi	53	Female	6	1.1	0.5
Saudi	53	Female	6	2.5	1.4
Saudi	53	Female	6	0.3	-0.1
Saudi	53	Female	6	-0.6	-0.1
Non Saudi	53	Female	7	-1.2	-1.1
Non Saudi	53	Female	11	-3.3	-2.6
Saudi	53	Female	13	-1.7	-0.9
Saudi	53	Female	14	-2.1	-1.6
Saudi	53	Female	15	-0.5	-0.3
Saudi	53	Female	15	-0.3	-0.3
Saudi	53	Female	19	-0.6	-1.1
Non Saudi	53	Female	20	2.1	2.3
Saudi	53	Female	20	-1.6	-1.4
Saudi	53	Female	21	0.5	0
Non Saudi	53	Female	23	-0.3	-0.2
Non Saudi	53	Female	23	0.5	-0.3
Saudi	53	Female	24	-0.4	-0.5
Saudi	53	Female	24	0.4	-1.8
Saudi	53	Female	25	1.9	1.7
Saudi	53	Female	26	-0.5	-0.5
Saudi	53	Female	29	-1.5	-0.7
Non Saudi	53	Female	31	1.2	1.1
Saudi	53	Female	31	-0.4	-0.5
Saudi	53	Female	31	-0.9	-1.1
Non Saudi	53	Female	31	-0.1	-0.2
Saudi	53	Female	32	-1	0.9
Non Saudi	53	Female	32	-1.2	-0.4
Non Saudi	53	Female	33	-4.3	-3.6
Non Saudi	53	Female	34	1.3	0.3
Saudi	53	Female	34	0	0
Saudi	53	Female	37	1.7	2.2
Saudi	53	Female	37	-0.9	-0.4
Saudi	53	Female	38	-1.5	-0.7
Non Saudi	53	Female	39	2	2.6
Saudi	53	Female	39	-2.1	-2.1
Saudi	53	Female	39	-0.6	-0.3
Non Saudi	53	Female	39	-0.1	-0.8
Non Saudi	53	Female	39	-1.7	-1.9
Saudi	53	Female	40	0.4	0.5
Saudi	53	Male	41	-0.9	-0.3
Saudi	53	Female	42	-0.4	0.3
Non Saudi	53	Female	42	-2.1	-1.4
Saudi	53	Female	43	1.6	1.6
Saudi	53	Female	44	-0.7	-0.5
Non Saudi	53	Female	45	-1.5
Saudi	53	Male	47	-0.1	-0.6
Saudi	53	Female	49	1.2	0.6
Non Saudi	53	Female	51	1	1.7
Saudi	53	Female	51	-0.5	-0.9
Non Saudi	53	Female	52	-1.2	-0.8
Non Saudi	53	Female	53	-2	-1.9
Saudi	53	Female	55	0.7	0.2
Non Saudi	53	Male	56	0.8	1.3
Saudi	53	Female	56	-1	-0.5
Non Saudi	53	Female	56	-1.6	-1.7
Non Saudi	53	Female	57	1	1.1
Saudi	53	Female	59	-0.2	-1
Non Saudi	53	Female	60	-2.2	-2
Non Saudi	53	Male	61	-1	-0.5
Saudi	53	Female	61	-2.4	-2.3
Non Saudi	53	Female	65	-0.2	-0.1
Non Saudi	53	Female	66	-0.4	-1
Non Saudi	53	Female	71	0.3	0.4
Saudi	53	Female	72	0.4	0.5
Non Saudi	53	Female	73	1.7	1.8
Non Saudi	53	Female	74	2	1.7
Non Saudi	53	Female	74	1.5	1.6
Saudi	53	Female	77	-1	-1
Non Saudi	53	Female	78	0.7	1.2
Non Saudi	53	Female	78	-0.4	0.3
Saudi	53	Female	80	-0.5	-0.3
Non Saudi	53	Female	81	0.2	0.4
Non Saudi	53	Male	86	-0.1	-0.4
Non Saudi	53	Female	90	-1	-0.1
Non Saudi	53	Female	90	0.9	1.2
Saudi	53	Male	97	-2.4	-1.8
Non Saudi	53	Male	99	-0.9	-0.7
Non Saudi	53	Female	120	-1	-0.4
Non Saudi	53	Female	123	-1.3	-0.6
Non Saudi	53	Female	135	-0.4	0.3
Non Saudi	53	Female	136	0.8	1
Saudi	53	Female	194	-0.6	0
Non Saudi	54	Female	11	-0.7	-1.4
Saudi	54	Female	7	2	1.7
Saudi	54	Female	11	-1.4	-0.8
Saudi	54	Female	11	-2	-2.2
Non Saudi	54	Female	11	0.1	1.1
Saudi	54	Male	13	1.1	1.1
Saudi	54	Female	15	-0.4	-0.3
Saudi	54	Female	16	0.7	1.3
Non Saudi	54	Female	17	1.3	0.5
Saudi	54	Male	17	-2.7	-2.5
Saudi	54	Female	17	1.1	1.3
Saudi	54	Female	17	-0.6	0.3
Saudi	54	Female	19	1	0.9
Saudi	54	Male	19	-1.4	-1.1
Saudi	54	Female	20	0.3	0.8
Saudi	54	Male	21	-1.5	-1.2
Saudi	54	Female	21	-1.6	-1.1
Saudi	54	Female	25	-0.7	-0.4
Saudi	54	Female	29	-2.7	-2.8
Saudi	54	Female	29	0.4	0.3
Saudi	54	Female	29	-0.5	-1.2
Saudi	54	Female	31	-1.4	-1.3
Non Saudi	54	Female	32	0.3	-0.4
Non Saudi	54	Female	32	1.2	1.6
Saudi	54	Female	32	-0.6	-0.1
Saudi	54	Female	35	-0.5	-1.4
Non Saudi	54	Female	36	0.1	0.3
Saudi	54	Female	38	-0.2	0.3
Saudi	54	Female	38	-1.6	-1.7
Saudi	54	Female	39	0.2	0.3
Non Saudi	54	Female	41	-0.6	0
Non Saudi	54	Male	41	-0.7	-1.3
Non Saudi	54	Female	42	1.4	1.8
Non Saudi	54	Female	42	-0.7	-1.9
Non Saudi	54	Female	43	0.7	1.1
Saudi	54	Female	46	-1.6	-0.8
Non Saudi	54	Female	47	1.5	2.3
Non Saudi	54	Female	48	-1.2	-0.8
Saudi	54	Female	54	0.7	0.9
Saudi	54	Female	56	-0.3	-0.1
Saudi	54	Female	56	-1.5	-1.4
Non Saudi	54	Female	59	0.4	0.8
Saudi	54	Male	62	-0.2	0.7
Saudi	54	Female	65	-0.1	0.4
Non Saudi	54	Female	65	-2.1	-1.8
Saudi	54	Female	72	-0.8	-0.9
Saudi	54	Female	73	-0.3	0.2
Non Saudi	54	Female	74	-1.2	-0.3
Non Saudi	54	Female	74	-1.9	-2.1
Non Saudi	54	Female	77	-1.9	-1.3
Saudi	54	Female	78	0	0.9
Non Saudi	54	Female	83	-1.4	-1.7
Non Saudi	54	Female	94	0	0.8
Saudi	54	Female	98	-0.2	-0.1
Non Saudi	54	Female	100	2.2	2.6
Non Saudi	54	Female	101	-0.8	-0.2
Non Saudi	54	Female	108	0.3	1.3
Non Saudi	54	Female	115	-1.3	-0.3
Non Saudi	54	Female	126	-0.7	0
Non Saudi	54	Female	195	-2.5	-1.8
Saudi	55	Male	6	-1.8	-1.4
Saudi	55	Female	6	-2.2	-1.6
Saudi	55	Female	6	1	1.6
Saudi	55	Female	6	0	-1.2
Saudi	55	Female	6	-0.7	-0.7
Saudi	55	Female	13	0.5	0.3
Saudi	55	Female	13	-0.9	-0.2
Saudi	55	Female	13	0	0.6
Saudi	55	Female	16	1.1	1.7
Saudi	55	Female	16	-1.8	-1.1
Non Saudi	55	Female	16	1.3	1.3
Saudi	55	Female	17	1.9	1.5
Saudi	55	Female	17	-0.6	0.1
Saudi	55	Female	17	2.6	2.3
Saudi	55	Female	19	-1.2	-0.8
Saudi	55	Female	19	-0.8	0.3
Non Saudi	55	Female	19	-0.1	0.5
Saudi	55	Female	20	-0.1	-0.2
Non Saudi	55	Male	21	0.2	0
Non Saudi	55	Female	21	0.6	0.4
Saudi	55	Female	24	-0.5	-0.3
Non Saudi	55	Female	25	-1.9	-1.2
Saudi	55	Female	25	0.1	-0.7
Saudi	55	Female	26	0	-0.1
Saudi	55	Female	27	0.4	1
Saudi	55	Female	28	-1.2	-0.5
Saudi	55	Female	28	-2.5	-1.9
Saudi	55	Female	29	-2.8	-2.9
Saudi	55	Female	31	-0.2	-0.5
Non Saudi	55	Female	33	-1.1	-0.2
Saudi	55	Female	33	-2.2	-2.2
Saudi	55	Female	34	-1.8	-1.8
Saudi	55	Male	34	-0.6	-0.4
Saudi	55	Female	34	-2.2	-1.6
Non Saudi	55	Female	35	1.9	-0.1
Saudi	55	Female	35	-1.3	-0.9
Non Saudi	55	Female	38	0.2	1
Saudi	55	Female	38	-1.3	-0.7
Saudi	55	Female	39	-1.3	-0.8
Non Saudi	55	Female	42	-2	-1.1
Saudi	55	Female	43	-0.6	0.1
Non Saudi	55	Female	45	-2.3	-2.7
Non Saudi	55	Female	46	-0.3	0.2
Non Saudi	55	Female	47	-1.9	-1.2
Non Saudi	55	Female	48	-0.8	-0.7
Saudi	55	Female	49	-0.2	0.4
Non Saudi	55	Female	49	4.9	5.4
Saudi	55	Female	51	-0.3	0.1
Saudi	55	Female	51	2.1	2.1
Saudi	55	Female	51	1.1	1
Saudi	55	Female	56	0.7	1.4
Non Saudi	55	Male	58	-1.4
Saudi	55	Female	60	-1.4	-0.7
Non Saudi	55	Female	63	0.8	0.6
Saudi	55	Female	64	0.5	-0.2
Saudi	55	Female	67	-0.4	-0.4
Non Saudi	55	Female	67	-0.1	-0.7
Non Saudi	55	Female	68	-0.8	0.1
Non Saudi	55	Female	68	3.2	3.7
Non Saudi	55	Female	69	0.6	1
Non Saudi	55	Female	71	0.8	1.5
Saudi	55	Male	72	-0.5	-0.2
Saudi	55	Female	72	-1	-0.1
Non Saudi	55	Female	75	-0.2	0.8
Saudi	55	Female	78	2.1	1.6
Non Saudi	55	Female	79	-2.5	-1.7
Saudi	55	Male	79	-1.8	-1.4
Non Saudi	55	Female	80	0.6	0.9
Saudi	55	Female	81	-3	-2.1
Non Saudi	55	Female	82	-2.7	-1.8
Saudi	55	Female	84	0	0.9
Saudi	55	Female	84	1.1	1.7
Non Saudi	55	Female	91	1.9	2.4
Non Saudi	55	Female	93	-1.1	-1.4
Non Saudi	55	Female	107	-2.6	-1.7
Saudi	55	Female	110	-2.1	-2.1
Saudi	55	Female	138	-0.2	-0.2
Saudi	55	Female	150	-0.1	0.9
Non Saudi	55	Female	178	-0.4	0.2
Saudi	56	Female	6	-1.8	-0.7
Saudi	56	Female	6	0.1	-0.6
Saudi	56	Female	8	-0.9	0
Saudi	56	Female	13	-2.8	-2.1
Non Saudi	56	Female	13	1	1
Saudi	56	Female	17	1	0
Saudi	56	Female	19	-2.9	-2.9
Saudi	56	Female	20	0.1	0.2
Non Saudi	56	Male	20	-1	-0.6
Saudi	56	Female	20	-0.6	-1.2
Saudi	56	Female	21	-0.3	-0.5
Saudi	56	Female	21	-0.5	-1
Saudi	56	Female	22	-2.9	-2.4
Saudi	56	Female	26	-1.2	0
Saudi	56	Female	26	-0.8	-0.4
Saudi	56	Female	26	-0.5	-0.4
Saudi	56	Female	27	-0.1	0.6
Non Saudi	56	Female	30	1.1	1.6
Saudi	56	Female	30	-0.2	-0.2
Non Saudi	56	Female	32	-2	-1.2
Saudi	56	Female	33	-1.3	-0.5
Saudi	56	Female	37	1.3	1.7
Saudi	56	Female	37	-0.4	-0.5
Saudi	56	Female	37	-1.8	-1.1
Saudi	56	Male	37	-1.5	-0.9
Saudi	56	Female	39	-3.4	-1.3
Non Saudi	56	Male	43	-0.2	0
Saudi	56	Male	44	-1.9	-2.3
Saudi	56	Female	44	0.5	0.4
Saudi	56	Female	44	-1.9	-2.7
Non Saudi	56	Female	45	-0.4	0.6
Non Saudi	56	Female	48	-0.4	0.6
Saudi	56	Female	51	-1.1	-0.4
Saudi	56	Female	51	-2.3	-1.8
Saudi	56	Female	52	-1.7	-0.8
Non Saudi	56	Female	55	-0.3	0.9
Saudi	56	Female	59	-2.2	-2.5
Saudi	56	Female	60	0.2	0.9
Non Saudi	56	Female	60	-2.3	1.8
Saudi	56	Female	61	-1.2	-1.7
Saudi	56	Female	63	0.2	-0.2
Non Saudi	56	Female	63	-0.1	0.5
Saudi	56	Female	70	0.2	0.5
Non Saudi	56	Female	72	-2.8	-1.9
Non Saudi	56	Female	74	-0.5	0.1
Non Saudi	56	Male	79	-0.4	-0.1
Saudi	56	Female	81	0	0.6
Non Saudi	56	Male	81	1.4	0.3
Non Saudi	56	Female	83	-0.8	-0.9
Saudi	56	Male	89	-2.2	-2.2
Non Saudi	56	Female	89	0.4	0.9
Saudi	56	Female	90	1.6	1.9
Non Saudi	56	Female	93	0.6	1.1
Non Saudi	56	Female	96	-1.5	-0.3
Non Saudi	56	Female	98	1.3	-0.8
Non Saudi	56	Female	98	-1.2	-0.8
Non Saudi	56	Female	100	-2.8	-2
Non Saudi	56	Female	100	-0.9	0
Non Saudi	56	Female	116	-2.3	-2.1
Non Saudi	56	Female	121	0	1
Non Saudi	56	Female	192	-2.4	-1.4
Non Saudi	57	Female	13	1	1
Saudi	57	Female	13	-2.6	-1.7
Non Saudi	57	Female	6	-1.6	-0.8
Saudi	57	Female	7	0.5	0.9
Non Saudi	57	Female	11	-0.1	-0.3
Saudi	57	Female	11	-1.2	-0.5
Saudi	57	Male	13	-1.8	-2
Saudi	57	Female	15	0.7	0.2
Saudi	57	Female	16	-3.7	-2.7
Non Saudi	57	Female	20	-0.8	0.2
Saudi	57	Female	20	-0.6	0.2
Saudi	57	Male	21	-2.3	-2.1
Saudi	57	Female	23	-1.6	-2
Saudi	57	Female	24	0.2	0.5
Saudi	57	Female	25	2.1	2.6
Saudi	57	Female	25	-0.2	0.5
Saudi	57	Female	25	-0.4	0.4
Non Saudi	57	Female	27	-0.9	-1
Saudi	57	Male	27	0.5	-0.1
Saudi	57	Female	27	-0.2	0.9
Saudi	57	Female	28	0.8	1.8
Saudi	57	Female	29	-1.6	-0.6
Non Saudi	57	Female	29	-1.9	-1.1
Non Saudi	57	Female	31	-1.7	-0.7
Saudi	57	Female	32	-1	-0.9
Non Saudi	57	Female	35	0.5	0.3
Non Saudi	57	Female	35	-0.8	0.3
Saudi	57	Female	35	-2.4	-1.7
Saudi	57	Female	35	-1.4	-0.5
Non Saudi	57	Female	39	0.7	-0.9
Saudi	57	Female	40	-0.2	-0.6
Saudi	57	Female	41	-0.6	-0.4
Saudi	57	Female	47	1	0.9
Saudi	57	Female	55	-0.2	-0.1
Saudi	57	Male	55	-1.5	-0.7
Non Saudi	57	Female	55	-1.3	-2.1
Non Saudi	57	Female	58	-1.2	-0.1
Non Saudi	57	Female	58	-0.9	-0.5
Non Saudi	57	Male	59	-1.6	-1.7
Saudi	57	Female	61	-3	-2
Non Saudi	57	Female	68	-0.6	0.1
Non Saudi	57	Male	69	2.3	2
Saudi	57	Female	70	-2.9	-1.9
Saudi	57	Female	73	-1.2	-1
Non Saudi	57	Female	74	-3.5	-2.1
Saudi	57	Female	74	-1.6	-1.1
Non Saudi	57	Female	76	-0.3	0.8
Non Saudi	57	Female	78	-1.2	-0.2
Saudi	57	Female	82	1.3	1.6
Non Saudi	57	Female	85	0.6	1.5
Non Saudi	57	Female	87	-0.1	1
Non Saudi	57	Female	91	2.4	3.1
Non Saudi	57	Female	96	-0.3	0
Saudi	57	Female	101	-1.1	-0.2
Non Saudi	57	Female	105	-2.6	-1.6
Saudi	57	Male	106	1.7	2.3
Non Saudi	57	Female	107	0.4	1.1
Non Saudi	57	Female	108	-0.3	0.3
Non Saudi	57	Female	113	0.3	1.5
Non Saudi	57	Female	124	1.7	2.6
Non Saudi	57	Female	136	1.6	1.9
Saudi	58	Female	6	-3.3	-2.4
Saudi	58	Female	10	2.2	1.8
Saudi	58	Female	11	-1.9	-1.7
Saudi	58	Male	13	-0.4	-0.1
Saudi	58	Female	15	-1.7	-2.6
Saudi	58	Female	15	-1.2	-0.3
Saudi	58	Male	15	0.3	-0.2
Saudi	58	Female	17	0.8	0.7
Saudi	58	Female	18	1.1	1.9
Saudi	58	Female	19	0.8	1.2
Saudi	58	Female	22	-0.4	0.4
Saudi	58	Female	22	-0.4	0.4
Non Saudi	58	Female	22	0.5	0
Saudi	58	Female	23	-0.8	0
Saudi	58	Female	24	-1	-0.2
Saudi	58	Female	25	1.5	1.8
Saudi	58	Female	26	-0.9	-0.2
Non Saudi	58	Female	27	-0.2	0.4
Saudi	58	Female	27	-0.7	0.1
Saudi	58	Female	30	-2.2	-2
Non Saudi	58	Female	30	-1.4	-0.6
Saudi	58	Female	30	-1.8	-1.4
Saudi	58	Female	30	-0.4	0
Saudi	58	Female	31	-2	-0.9
Saudi	58	Female	34	-1.9	-1.1
Saudi	58	Female	34	-3.7	-2.8
Saudi	58	Female	38	1.1	0.6
Saudi	58	Female	43	0.1	0.3
Saudi	58	Female	44	1.5	1.9
Saudi	58	Female	46	-0.1	0.7
Saudi	58	Female	47	-1.5	-1.4
Saudi	58	Female	48	0.3	1.1
Non Saudi	58	Male	50	-0.7	-0.3
Saudi	58	Female	55	-0.2	-0.6
Saudi	58	Male	55	-0.7	-0.4
Saudi	58	Female	56	0.7	0.5
Non Saudi	58	Female	58	-2	-1
Saudi	58	Female	59	0.4	0.7
Non Saudi	58	Female	61	-1.9	-1.3
Saudi	58	Female	63	-2.7	-1.8
Non Saudi	58	Male	66	0	-1.2
Non Saudi	58	Female	67	0.3	1.2
Non Saudi	58	Female	68	-2.6	-1.4
Non Saudi	58	Female	75	0.7	0.4
Saudi	58	Female	75	-0.6	0
Non Saudi	58	Female	83	-0.4	1
Saudi	58	Female	85	-0.3	0.7
Saudi	58	Female	86	-1	-0.2
Non Saudi	58	Female	87	-0.2	-0.1
Non Saudi	58	Female	88	-0.7	-0.2
Non Saudi	58	Female	89	-0.7	0.2
Saudi	58	Female	93	1.5	0.7
Saudi	58	Female	95	0.8	-0.6
Non Saudi	58	Female	97	-0.1	-0.5
Non Saudi	58	Female	97	-1	0.3
Saudi	58	Female	99	-1.6	-2.8
Non Saudi	58	Female	108	0.1	0.9
Non Saudi	58	Female	115	-0.1	-0.7
Saudi	58	Female	119	-2	-1.1
Non Saudi	58	Female	122	-0.4	0
Saudi	59	Female	6	-0.2	-0.2
Non Saudi	59	Female	3	-0.5	0.1
Saudi	59	Female	8	-1.6	-0.5
Saudi	59	Female	11	-1.3	-1
Saudi	59	Female	12	-1.2	-1.3
Saudi	59	Female	16	-2.1	-1.2
Saudi	59	Female	18	-0.7	0.2
Saudi	59	Female	19	1.6	2.5
Saudi	59	Female	20	-1.9	-2.3
Saudi	59	Female	20	-0.5	-0.2
Saudi	59	Female	20	-0.9	-0.8
Saudi	59	Female	24	-1.2	-0.3
Saudi	59	Female	27	-0.9	-0.6
Saudi	59	Female	27	-1.9	-1.8
Saudi	59	Female	29	0.1	1.2
Saudi	59	Female	29	-0.9	-0.8
Saudi	59	Female	30	1.3	1.7
Saudi	59	Male	30	-0.4	-0.4
Saudi	59	Female	34	2.3	3.2
Saudi	59	Male	35	0.6	0.9
Saudi	59	Male	35	-0.6	-1
Non Saudi	59	Female	36	-0.6	-0.4
Saudi	59	Female	39	-0.4	0.4
Saudi	59	Female	40	-0.2	0.2
Saudi	59	Female	40	1.3	0.9
Saudi	59	Female	42	-3.3	-1.9
Saudi	59	Male	43	-2.2	-1.8
Non Saudi	59	Male	46	-1.5	-1.6
Saudi	59	Female	48	0.6	0.7
Saudi	59	Female	62	1.7	2.7
Non Saudi	59	Female	62	-2.1	-1
Saudi	59	Female	63	0.6	1.1
Non Saudi	59	Female	63	0.2	1.2
Saudi	59	Female	69	0.8	1
Saudi	59	Male	73	-0.3	0.3
Non Saudi	59	Female	73	1.2	1.1
Saudi	59	Male	77	2	2.6
Non Saudi	59	Female	84	-1.2	0.5
Saudi	59	Female	86	1.9	1.4
Saudi	59	Female	90	-2.3	-1.5
Non Saudi	59	Female	94	1.8	2.5
Saudi	59	Female	96	1.6	2.5
Non Saudi	59	Male	101	0.4	0.2
Non Saudi	59	Female	102	-2.6	1.7
Saudi	59	Female	104	-1.8	-1.6
Non Saudi	59	Female	109	-1.4	-0.5
Non Saudi	59	Female	110	-0.7	-0.4
Non Saudi	59	Female	130	0.3	0.4
Saudi	60	Female	13	-2.2	-1.7
Saudi	60	Female	6	0.3	0
Saudi	60	Female	3	-1.9	-0.8
Saudi	60	Female	13	-0.5	0.6
Saudi	60	Female	16	-0.8	0.4
Non Saudi	60	Female	20	-1.9	-1.4
Saudi	60	Female	23	-2.1	-0.7
Saudi	60	Female	23	2.7	2.7
Non Saudi	60	Male	24	-0.7	-0.3
Saudi	60	Female	24	-1.2	0
Saudi	60	Female	25	-0.4	-0.4
Saudi	60	Female	27	-1.2	0
Non Saudi	60	Male	27	-1.7	-1.5
Saudi	60	Female	27	2.8	2.8
Saudi	60	Female	28	-2	-1.8
Non Saudi	60	Female	31	-1.2	-0.3
Non Saudi	60	Female	31	-0.8	-1.1
Saudi	60	Female	32	-1.9	-1
Saudi	60	Female	32	-1.9	-1
Saudi	60	Female	36	0.3	0.8
Non Saudi	60	Female	37	-2.9	-2.4
Saudi	60	Female	38	-0.4	0.6
Non Saudi	60	Female	40	-2.4	-1.5
Saudi	60	Female	44	-1.4	-0.8
Saudi	60	Male	44	-1.6	-1.2
Non Saudi	60	Female	45	-2.6	-1.2
Saudi	60	Female	45	-2.2	-1.6
Saudi	60	Female	46	1.6	1.3
Saudi	60	Male	47	1.4	2
Saudi	60	Female	47	-1.4	-0.2
Non Saudi	60	Female	48	-1.6	-0.1
Saudi	60	Female	56	-2.3	-1.6
Saudi	60	Female	56	1.8	2.2
Saudi	60	Female	57	-0.9	0
Saudi	60	Female	58	-1	0.2
Saudi	60	Female	62	-1.2	0
Saudi	60	Female	63	-0.6	0.6
Non Saudi	60	Female	63	1.4	1.7
Saudi	60	Female	65	1.3	1.6
Saudi	60	Female	70	-1.3	-1.1
Saudi	60	Female	72	-1	-1.1
Saudi	60	Female	73	-1.2	-0.1
Saudi	60	Female	79	-3.4	-2.2
Non Saudi	60	Female	79	0.8	1.8
Non Saudi	60	Female	80	-0.4	0.5
Saudi	60	Female	80	-1.6	-0.6
Saudi	60	Female	86	-1.1	0.2
Non Saudi	60	Female	110	-0.7	0.1
Non Saudi	60	Female	150	-2	-1.3
Saudi	61	Female	13	-1.8	-0.7
Saudi	61	Female	6	1.5	2.5
Non Saudi	61	Female	6	-0.8	-0.5
Saudi	61	Female	6	-1.2	-1.1
Saudi	61	Male	10	-1	-1
Saudi	61	Female	15	-0.4	0
Saudi	61	Female	18	-1.5	-0.9
Saudi	61	Female	19	-1	0
Saudi	61	Female	20	1	1.5
Saudi	61	Female	21	-1.9	-1
Saudi	61	Female	22	-2.3	-1
Saudi	61	Female	24	-1.4	-0.1
Saudi	61	Female	27	0.2	1.1
Saudi	61	Female	28	-3	-1.9
Saudi	61	Male	30	-0.6	-0.3
Saudi	61	Female	31	-0.8	-1.1
Saudi	61	Female	31	1.5	1.8
Saudi	61	Female	32	-0.5	0
Non Saudi	61	Female	34	-1.4	-0.9
Non Saudi	61	Female	35	-2.4	-1.4
Saudi	61	Female	35	-0.1	1.2
Saudi	61	Female	36	-1.3	-1.1
Saudi	61	Male	36	-0.5	-0.6
Saudi	61	Female	38	-0.5	-0.1
Saudi	61	Female	40	-2.4	-1.9
Saudi	61	Female	41	-2.2	-1.6
Saudi	61	Female	44	-0.5	0.9
Saudi	61	Female	44	-1	-0.9
Non Saudi	61	Male	45	1.4	1.4
Non Saudi	61	Male	49	-2.3	-3
Non Saudi	61	Female	51	-2.3	-2
Saudi	61	Female	60	-2.4	-1.2
Non Saudi	61	Female	62	-0.3	1.1
Non Saudi	61	Female	63	0.7	1.3
Saudi	61	Female	66	-2.7	-1.3
Saudi	61	Female	70	-0.5	0
Saudi	61	Female	73	-1	0.4
Non Saudi	61	Female	75	-0.9	0.3
Non Saudi	61	Female	76	-1.6	-1.7
Non Saudi	61	Female	82	-0.3	0.6
Non Saudi	61	Male	89	1.2	1.8
Saudi	61	Female	91	-2.4	-1.5
Non Saudi	61	Female	95	0.7	1.2
Non Saudi	61	Male	95	0.3	0.5
Non Saudi	61	Female	96	-1	-0.3
Non Saudi	61	Female	97	-1.9	-0.7
Saudi	61	Female	98	-1.3	-0.5
Non Saudi	61	Female	98	-0.3	0.4
Non Saudi	61	Female	101	-1.2	0.3
Saudi	61	Female	104	-2.9	-1.6
Saudi	61	Female	112	-3.3	-2.3
Saudi	61	Female	143	0.5	1
Non Saudi	61	Female	147	0.7	1.8
Saudi	61	Female	150	0.2	1.5
Non Saudi	61	Female	413	-1.4	-1.1
Saudi	62	Female	6	0.5	0.9
Saudi	62	Female	3	-2.5	-1
Saudi	62	Male	17	-1	-0.9
Saudi	62	Female	19	-1.3	0
Saudi	62	Female	19	-0.9	0.2
Saudi	62	Female	25	-1.7	-0.2
Saudi	62	Female	25	-2.7	-1.8
Saudi	62	Female	26	-2.1	-2
Saudi	62	Female	36	1.4	2.4
Saudi	62	Female	37	-1	-0.7
Saudi	62	Female	38	-0.7	-1
Non Saudi	62	Male	38	-1.2	-0.3
Saudi	62	Female	39	0.3	1.8
Saudi	62	Female	40	-0.4	0.1
Non Saudi	62	Female	44	-1.4	-0.8
Saudi	62	Female	44	0.5	1.6
Saudi	62	Female	44	1.4	0.3
Non Saudi	62	Female	47	-1.7	-0.7
Saudi	62	Female	47	-1.3	-0.4
Saudi	62	Female	48	-3	-1
Saudi	62	Male	49	-1.8	-1.4
Saudi	62	Male	51	-1.5	-1.2
Non Saudi	62	Male	52	2.8	3.2
Saudi	62	Female	55	-2.4	-1.4
Saudi	62	Male	59	1.7	2.4
Non Saudi	62	Female	61	-0.2	0.6
Non Saudi	62	Female	64	-1.2	-0.3
Saudi	62	Female	68	1	2.1
Non Saudi	62	Female	68	-2.2	-0.8
Saudi	62	Female	69	0.1	0.1
Saudi	62	Female	69	-1.9	-0.6
Saudi	62	Female	73	-1.7	-0.6
Saudi	62	Female	75	-1.8	-0.8
Saudi	62	Female	80	-0.1	0.1
Saudi	62	Female	90	0.9	1.7
Saudi	62	Female	109	-3.7	-2.3
Saudi	62	Male	117	-3.3	-2.7
Saudi	62	Female	167	0	1.3
Saudi	62	Female	178	0.1	1.2
Saudi	63	Female	13	-1.6	-0.4
Saudi	63	Female	13	-1.1	-0.8
Saudi	63	Female	15	-0.5	0.6
Saudi	63	Female	19	-0.6	0.5
Non Saudi	63	Female	20	-2.5	-2
Saudi	63	Female	20	-1.2	-0.5
Non Saudi	63	Female	21	-0.1	0.9
Saudi	63	Female	24	-2.9	-1.8
Saudi	63	Male	25	0.9	1.3
Saudi	63	Female	26	-1.4	-1.6
Saudi	63	Female	26	-0.5	0
Saudi	63	Female	26	-1.4	0.1
Non Saudi	63	Male	26	2	2.1
Non Saudi	63	Female	27	-1.2	0.6
Saudi	63	Female	27	0.7	1.5
Saudi	63	Male	29	-3.1	-2.5
Saudi	63	Female	30	-2.4	-0.6
Saudi	63	Female	32	-0.7	0
Saudi	63	Female	34	-1.3	0
Saudi	63	Male	34	1.1	-0.7
Saudi	63	Female	35	-1.7	-0.5
Non Saudi	63	Male	36	-1.5	-1.7
Saudi	63	Female	37	-1.8	-1.1
Saudi	63	Female	42	0	0.8
Saudi	63	Female	44	-4.1	-1.4
Non Saudi	63	Male	45	1.1	1.1
Non Saudi	63	Female	45	-1.1	0
Saudi	63	Female	46	-0.7	0.5
Saudi	63	Male	50	-2.3	-2.3
Saudi	63	Male	51	-0.2	0.3
Saudi	63	Female	52	-0.6	-0.4
Saudi	63	Female	55	-2.1	-1.7
Saudi	63	Female	56	-1.1	0
Saudi	63	Female	56	0.1	0
Saudi	63	Female	58	-1	-0.8
Saudi	63	Female	63	-1.1	-0.9
Saudi	63	Female	65	-1.2	-0.2
Saudi	63	Female	67	-1	0.4
Saudi	63	Female	68	-1.6	-0.6
Saudi	63	Female	72	-0.4	0.4
Saudi	63	Male	74	-0.9	-1.3
Saudi	63	Male	79	-0.1	0.3
Saudi	63	Female	79	-0.9	0.3
Non Saudi	63	Female	84	-0.6	-0.1
Saudi	63	Female	89	0.2	0.8
Saudi	63	Female	89	1.2	1.9
Saudi	63	Female	90	0.7	1.6
Non Saudi	63	Female	96	-0.4	0.9
Saudi	63	Female	101	0.1	0.5
Non Saudi	63	Female	136	-1.8	-0.3
Non Saudi	63	Female	210	-0.8	0.4
Saudi	64	Female	11	-0.7	0
Saudi	64	Female	11	-2.8	-1.6
Saudi	64	Female	14	-3.2	-2
Saudi	64	Female	15	-2.7	-2.2
Saudi	64	Female	15	-2.8	-2.5
Saudi	64	Female	15	0.5	0.3
Saudi	64	Female	16	-0.1	0.4
Saudi	64	Female	18	-0.4	-0.1
Saudi	64	Female	20	-1.1	0.9
Saudi	64	Female	26	-1.3	-0.3
Saudi	64	Male	27	-0.9	-0.9
Saudi	64	Female	30	-0.9	-0.8
Saudi	64	Female	31	-1.8	-0.7
Saudi	64	Female	32	-2.5	-1.5
Saudi	64	Female	33	1	1.6
Saudi	64	Female	34	-0.5	0.4
Saudi	64	Female	34	-0.2	0.8
Saudi	64	Female	36	-1	0
Non Saudi	64	Female	37	-0.5	-0.2
Saudi	64	Female	37	-0.9	0.4
Saudi	64	Female	37	-0.8	-0.4
Non Saudi	64	Female	37	0.1	1.3
Saudi	64	Female	40	-4.2	-2.8
Saudi	64	Female	40	-0.6	-0.2
Saudi	64	Female	41	-2.9	-2.1
Saudi	64	Male	41	-1.1	-1.4
Saudi	64	Female	43	0.6	1.4
Non Saudi	64	Female	44	-1	0.2
Saudi	64	Female	45	0.9	0.4
Non Saudi	64	Female	47	-0.7	-0.5
Saudi	64	Female	58	1.6	2.7
Saudi	64	Female	60	-0.5	0.3
Saudi	64	Female	60	-2.3	-1
Non Saudi	64	Female	61	-1	0.6
Saudi	64	Female	73	1.5	2.2
Saudi	64	Female	74	0.6	1.5
Saudi	64	Female	74	0.5	1.3
Saudi	64	Female	75	-0.5	-0.1
Saudi	64	Male	78	-2.2	-1.8
Saudi	64	Female	85	0.2	0.5
Saudi	64	Female	90	-0.6	1
Saudi	64	Female	95	-1.7	-0.3
Non Saudi	64	Female	95	-0.7	0.5
Saudi	64	Female	96	-0.4	1
Saudi	64	Female	98	0.7	1.9
Saudi	64	Female	108	0.2	0.9
Saudi	65	Female	11	-1.3	-0.7
Saudi	65	Female	16	-1.7	-0.8
Saudi	65	Female	23	-1.7	-0.4
Saudi	65	Male	27	0.4	0.9
Saudi	65	Female	28	-1.3	-1.3
Saudi	65	Female	29	-0.5	-0.2
Saudi	65	Male	32	-0.6	-0.7
Saudi	65	Female	32	0.4	1.7
Saudi	65	Female	34	-3.2	-1.7
Saudi	65	Male	35	0.1	0.6
Saudi	65	Male	35	-3.5	-2.9
Saudi	65	Female	35	2.7	2.7
Saudi	65	Female	37	1.3	1.4
Saudi	65	Female	38	0	0
Saudi	65	Female	42	-1.6	-1.4
Saudi	65	Female	44	-1.8	0.1
Saudi	65	Female	48	-1.1	0.6
Saudi	65	Female	48	-1.2	0.6
Saudi	65	Male	58	-1.1	-0.8
Non Saudi	65	Female	61	-0.3	1.2
Saudi	65	Female	61	-1.4	-0.6
Saudi	65	Female	62	-1	0.2
Saudi	65	Female	63	-0.4	-0.1
Saudi	65	Female	63	-1.4	-0.7
Saudi	65	Female	64	-1.3	-1.6
Saudi	65	Female	66	0.5	1.8
Non Saudi	65	Female	66	-1.3	0
Saudi	65	Female	67	-1.3	0.4
Saudi	65	Female	71	-2.6	-1.2
Saudi	65	Female	73	-2.4	-1.5
Saudi	65	Female	95	-1.4	-1.2
Saudi	66	Female	13	-1.4	-1.2
Saudi	66	Female	6	-0.7	0.7
Saudi	66	Female	6	-0.9	0.4
Saudi	66	Male	13	-2.2	-1.5
Saudi	66	Female	13	-1.6	-0.7
Saudi	66	Female	14	-0.5	-0.3
Saudi	66	Female	15	-3.7	-2.4
Saudi	66	Female	19	-2	-1.5
Saudi	66	Male	20	-1	-1.3
Saudi	66	Female	20	-1.7	0.1
Saudi	66	Female	21	-3.3	-0.3
Saudi	66	Female	21	-2.2	-0.8
Saudi	66	Female	22	-3.2	-2.2
Saudi	66	Female	25	1.2	1.4
Saudi	66	Female	25	-4	-2.6
Saudi	66	Female	25	0	0.6
Saudi	66	Female	26	-1.3	-0.1
Saudi	66	Female	28	-0.2	0.6
Saudi	66	Male	31	-1.2	-0.6
Saudi	66	Female	34	-2.7	-1.1
Saudi	66	Female	36	-1.7	-0.4
Non Saudi	66	Female	38	0.8	1.7
Saudi	66	Female	41	-2.3	-1.2
Saudi	66	Female	42	0.6	1.9
Saudi	66	Female	43	-0.7	0.6
Saudi	66	Female	48	1.3	0.1
Saudi	66	Female	51	-0.5	0.4
Saudi	66	Female	60	3.9	5.3
Saudi	66	Female	61	-1.2	-1.7
Non Saudi	66	Female	63	2.1	1.6
Saudi	66	Female	66	-2.4	-0.7
Saudi	66	Female	67	-3.5	-3.5
Saudi	66	Female	69	-1.6	0.1
Saudi	66	Female	69	1.2	2.1
Saudi	66	Female	78	0	0.3
Saudi	66	Male	79	-1	-0.4
Saudi	66	Female	89	-3.3	-1.6
Non Saudi	66	Female	89	1.3	2.1
Saudi	66	Male	96	-3.1	-2.4
Saudi	66	Female	99	-3.1	-1.8
Saudi	66	Male	106	-0.2	-0.5
Saudi	66	Female	107	-0.2	0.7
Saudi	66	Female	115	-0.5	0.9
Non Saudi	67	Female	16	-2.7	-1.9
Saudi	67	Female	16	-0.8	-1.1
Saudi	67	Female	19	-1.6	-0.2
Saudi	67	Female	24	-2.4	-0.6
Saudi	67	Female	27	-1.4	-0.9
Saudi	67	Female	29	-2.9	-1.5
Saudi	67	Female	35	-0.6	0.8
Saudi	67	Male	41	1.4	1.1
Saudi	67	Male	43	-1.2	-0.4
Saudi	67	Female	44	-2.3	-0.6
Saudi	67	Male	47	-1.6	-0.8
Saudi	67	Female	56	-1.9	-0.2
Saudi	67	Female	56	0.2	-0.7
Saudi	67	Female	57	-1	-0.2
Saudi	67	Female	64	-1.4	0
Saudi	67	Female	67	-1.6	-1.9
Saudi	67	Female	72	0.5	2.2
Saudi	67	Female	73	2.3	2.8
Saudi	67	Female	83	-0.3	0.9
Saudi	67	Female	84	-0.8	-0.3
Saudi	67	Female	84	-1.6	-1.5
Saudi	67	Female	87	-0.6	0.7
Non Saudi	67	Female	88	-1.4	-0.1
Non Saudi	67	Female	90	-2.4	-0.8
Non Saudi	67	Female	94	-0.5	1.1
Non Saudi	67	Female	97	-2	-0.3
Saudi	67	Female	107	-1.5	0.1
Saudi	67	Female	117	-1.1	-0.1
Saudi	67	Female	125	-2.8	-1.5
Saudi	67	Male	714	-1.8	-0.8
Saudi	68	Female	13	-0.9	0.4
Saudi	68	Female	11	-0.5	1.2
Saudi	68	Female	6	-2	-0.5
Saudi	68	Female	13	-0.6	-0.1
Saudi	68	Female	14	-1.3	0
Saudi	68	Female	16	-2.6	-1.3
Non Saudi	68	Male	19	-2.5	-1.6
Saudi	68	Female	22	-1.9	-0.1
Saudi	68	Female	25	-1.3	-0.1
Saudi	68	Female	29	-2.6	-1.9
Saudi	68	Female	31	-2	-0.9
Saudi	68	Female	33	-0.9	0.5
Saudi	68	Female	34	0.2	1.5
Saudi	68	Female	36	-1.5	-0.1
Saudi	68	Male	37	0.6	0.6
Saudi	68	Female	37	-3	-2.6
Saudi	68	Female	38	-1.3	-1.3
Non Saudi	68	Female	44	-2.6	-1.8
Saudi	68	Female	45	1.7	2.2
Saudi	68	Male	45	-0.8	-0.3
Saudi	68	Female	49	-4.8	-3
Saudi	68	Male	50	-1.8	-1.9
Saudi	68	Female	52	-2	-0.5
Saudi	68	Female	55	-0.2	0.3
Saudi	68	Female	59	-1	0.4
Saudi	68	Male	63	-0.2	0.4
Saudi	68	Female	64	0.3	1.6
Saudi	68	Male	65	0.4	0.7
Saudi	68	Female	68	0.7	1.1
Saudi	68	Female	70	-3.4	-2.2
Saudi	68	Female	70	1.6	2.6
Saudi	68	Male	77	1.3	2.3
Non Saudi	68	Male	82	0	0.5
Saudi	68	Female	89	-1.8	-0.4
Saudi	68	Female	99	-2.6	-2
Non Saudi	68	Female	104	-0.2	0.9
Saudi	68	Male	109	-0.1	-0.2
Saudi	68	Female	116	-2	-0.6
Saudi	69	Male	11	0.4	0.2
Saudi	69	Female	14	-2.3	-1.9
Saudi	69	Female	15	0.8	1.5
Saudi	69	Female	18	-2.1	-0.4
Saudi	69	Female	22	-1.1	0.2
Saudi	69	Female	22	-1.5	-0.1
Saudi	69	Female	25	1.2	1.3
Saudi	69	Male	25	1	1.5
Saudi	69	Female	27	-0.8	-0.3
Saudi	69	Female	27	0.1	1.1
Saudi	69	Female	28	-2.2	-1.5
Saudi	69	Female	31	-1.8	-0.3
Non Saudi	69	Female	33	-0.5	0.9
Saudi	69	Female	34	-1.2	0
Saudi	69	Female	34	-2.9	-1.4
Saudi	69	Female	40	-2.2	-1.3
Non Saudi	69	Female	45	1.1	1.08
Non Saudi	69	Female	47	-1.7	-0.7
Saudi	69	Female	47	-0.7	0.3
Saudi	69	Female	49	-0.6	0
Non Saudi	69	Female	49	-3.4	-2.1
Saudi	69	Female	50	-2.6	-1.2
Saudi	69	Female	51	-2.1	-0.4
Saudi	69	Female	51	-1.1	0.3
Saudi	69	Female	56	-0.9	-0.7
Saudi	69	Female	56	0.7	1.6
Saudi	69	Male	56	-1.2	-0.2
Saudi	69	Male	57	-1.1	-0.6
Saudi	69	Female	59	0.4	1.7
Saudi	69	Female	63	-0.7	1
Saudi	69	Male	64	-0.7	-0.2
Saudi	69	Female	68	-2.3	-0.5
Non Saudi	69	Male	68	0.4	0.9
Saudi	69	Female	71	-1	0.4
Saudi	69	Female	74	-1.7	-0.2
Saudi	69	Female	77	-1.6	-0.5
Saudi	69	Female	81	-2.8	-1.4
Saudi	69	Female	83	-0.7	-0.8
Saudi	69	Female	85	-1.6	-0.5
Saudi	69	Female	94	1.5	2.7
Saudi	69	Male	98	-1.6	-1
Saudi	69	Female	99	-1.2	0.5
Saudi	70	Female	6	-2.4	-1.7
Saudi	70	Female	13	-0.2	1.2
Saudi	70	Female	14	2.1	-0.7
Saudi	70	Female	16	-2.9	-1.1
Saudi	70	Female	24	-0.6	0.2
Saudi	70	Female	30	-3	-1.2
Saudi	70	Female	32	-1	0.3
Saudi	70	Female	34	-1.1	0.8
Saudi	70	Female	37	-0.2	0.8
Saudi	70	Female	37	-1.3	-1
Non Saudi	70	Female	37	-2.7	-1.2
Saudi	70	Female	41	0	1.4
Saudi	70	Female	41	-2.4	-1.2
Saudi	70	Female	47	-0.7	0.7
Saudi	70	Female	49	-2.6	-2.1
Saudi	70	Female	51	-1.1	0.3
Saudi	70	Female	67	-0.3	-1.2
Saudi	70	Female	71	0.8	2.2
Saudi	70	Female	73	-1	0.5
Saudi	70	Female	79	-2.5	-1.2
Saudi	71	Female	6	-1.6	-0.2
Saudi	71	Female	12	-1.6	-0.1
Saudi	71	Female	12	0	1.5
Saudi	71	Male	14	-1.3	-0.7
Saudi	71	Female	24	-0.7	0.7
Saudi	71	Female	24	-2.1	-0.7
Saudi	71	Male	25	-0.5	0.4
Saudi	71	Female	28	-4.2	-2.3
Saudi	71	Male	29	1.2	2.1
Saudi	71	Female	32	-1.7	-0.3
Saudi	71	Female	32	-0.7	0.7
Saudi	71	Male	34	-2	-1.2
Saudi	71	Female	36	0	0.3
Saudi	71	Female	37	-1.9	-1.4
Saudi	71	Female	42	-0.5	0.8
Saudi	71	Female	45	-3.6	-1.7
Non Saudi	71	Female	49	3.2	4.9
Saudi	71	Male	58	1.1	1.3
Saudi	71	Female	59	0.2	1.1
Saudi	71	Female	62	-0.2	0.6
Saudi	71	Female	69	-1	0.2
Saudi	71	Female	101	-1.8	-0.4
Saudi	72	Female	6	-3.1	-1.1
Saudi	72	Female	6	-0.9	-0.2
Saudi	72	Female	19	-1.1	-0.9
Saudi	72	Female	20	-1	-0.7
Saudi	72	Female	21	0.4	1
Saudi	72	Female	23	-1.3	0.1
Saudi	72	Male	24	-1.5	-1
Saudi	72	Female	26	-3.5	-1.8
Saudi	72	Male	27	0.4	0.3
Saudi	72	Female	27	-0.4	0.8
Saudi	72	Female	34	-3	-2.6
Saudi	72	Male	35	-2.4	-1.5
Non Saudi	72	Female	38	-0.3	1.1
Saudi	72	Female	41	-2	-0.5
Saudi	72	Female	51	-2.3	-1.3
Saudi	72	Female	59	-2.6	-1.2
Saudi	72	Female	75	-1.2	-0.4
Saudi	72	Male	90	-3.7	-2.8
Saudi	72	Female	96	-2.2	-0.1
Saudi	72	Female	103	-0.3	1.1
Saudi	73	Female	6	-1.6	-0.2
Saudi	73	Female	6	-2.2	-1.4
Non Saudi	73	Male	17	1.1	1.2
Saudi	73	Female	20	0.9	1.5
Saudi	73	Female	21	-1.3	-0.7
Saudi	73	Male	28	0.2	0.3
Non Saudi	73	Female	30	-1.6	-0.2
Saudi	73	Female	38	0.5	1.9
Saudi	73	Female	41	-1.1	0.8
Saudi	73	Male	44	-0.1	-0.8
Saudi	73	Female	45	-1.7	-0.3
Saudi	73	Female	46	-3.8	-2.1
Saudi	73	Female	49	-1.6	-2
Saudi	73	Female	57	-1.5	-0.4
Saudi	73	Female	62	-1.2	0.1
Saudi	73	Female	63	-0.2	0.6
Non Saudi	73	Female	69	0.9	1.8
Saudi	73	Female	73	-2	-0.5
Saudi	73	Male	95	0.1	1.3
Saudi	73	Male	110	3.2	3.2
Saudi	73	Male	184	-1.5	-1
Saudi	74	Female	6	-1.8	-0.4
Saudi	74	Female	9	-2.5	-0.2
Saudi	74	Female	12	0.7	1.3
Saudi	74	Female	15	-1.3	0.2
Saudi	74	Female	19	-2.1	-0.7
Saudi	74	Female	21	-1.9	-0.2
Saudi	74	Female	24	-1.6	-0.9
Saudi	74	Female	25	1.8	1.6
Saudi	74	Female	25	-1.8	-0.4
Saudi	74	Female	33	-3.2	-1.3
Saudi	74	Female	39	-0.8	0
Saudi	74	Female	42	-2.4	-0.9
Saudi	74	Female	43	-0.6	0
Saudi	74	Female	46	-2.3	-0.9
Saudi	74	Female	48	-2.7	-0.7
Saudi	74	Male	48	-1	-0.6
Saudi	74	Female	50	-0.7	-0.9
Saudi	74	Female	51	0.1	2.2
Saudi	74	Male	52	-2	-1.1
Saudi	74	Female	72	0.2	1.6
Saudi	74	Male	73	-1.5	0
Saudi	74	Male	81	-2.6	-2
Saudi	74	Male	89	-1.7	-0.7
Saudi	74	Female	128	-1.3	0.2
Saudi	75	Female	18	0	2.3
Saudi	75	Male	19	-1.5	-0.3
Saudi	75	Female	20	-5	-3
Saudi	75	Male	23	-0.3	0.6
Saudi	75	Female	42	-1.3	0.1
Saudi	75	Female	42	0.3	1.7
Saudi	75	Male	42	-2.1	-3.3
Saudi	75	Female	51	-2.8
Saudi	75	Female	58	-2.7	-0.7
Saudi	75	Female	60	-2.3	-0.9
Non Saudi	75	Male	63	1.5	2.4
Saudi	75	Male	69	4.4	5
Saudi	75	Female	78	-0.2	1.2
Saudi	75	Female	148	-0.8	0.4
Saudi	76	Female	18	1.6	2
Saudi	76	Male	20	-2	-1.4
Saudi	76	Female	21	-1	-0.1
Non Saudi	76	Male	24	0.5	0.9
Saudi	76	Female	27	-1.6	-0.2
Saudi	76	Male	38	0.2	0
Saudi	76	Male	38	0.2	0
Saudi	76	Female	47	-0.4	1
Non Saudi	76	Female	59	-1.1	0.4
Saudi	76	Female	65	-1.8	-0.6
Saudi	76	Male	66	3.5	3.5
Saudi	76	Male	68	-1.8	-1.1
Non Saudi	76	Male	136	-2.5	-1.9
Saudi	77	Male	6	-0.4	-0.5
Saudi	77	Male	11	-2.1	-1.5
Saudi	77	Female	26	0.5	1
Non Saudi	77	Male	34	8.8	8.7
Saudi	77	Female	37	-1.8	-0.8
Saudi	77	Female	46	-0.6	1.9
Saudi	77	Female	50	-2	-0.5
Saudi	77	Female	50	-2	0.6
Saudi	77	Male	56	-2.2	-1.4
Saudi	77	Male	58	-1	-0.4
Saudi	77	Male	63	-1.6	-1
Saudi	77	Female	66	-0.7	0.8
Non Saudi	77	Female	84	-2.3	-0.9
Saudi	77	Female	87	-2.4	-1.1
Saudi	77	Female	109	-0.8	1
Saudi	77	Female	132	-2.8	-1.6
Non Saudi	78	Female	19	-1.8	-0.4
Saudi	78	Male	29	1.6	2.2
Saudi	78	Male	38	0.2	1.2
Saudi	78	Male	44	4.3	5.4
Saudi	78	Male	54	-2.5	-1.3
Saudi	78	Female	55	-3	-1.1
Saudi	78	Female	80	-1.7	-0.2
Saudi	79	Male	17	-3	-2.4
Saudi	79	Male	33
Saudi	79	Female	43	-1.5	0.6
Saudi	79	Female	43	-2.5	-1
Saudi	79	Female	44	-2.4	-1.7
Saudi	79	Female	48	-2.9	-1.5
Saudi	79	Female	61	-1.1	-0.6
Saudi	79	Male	94	-2.9	-2.3
Saudi	80	Female	25	-2.8	-0.5
Saudi	80	Male	27	1.8	1.8
Saudi	80	Female	34	-3.1	-0.5
Saudi	80	Male	40	-0.5	-0.4
Saudi	80	Male	43	-1.9	-1.1
Saudi	80	Male	46	-4.6	-2.5
Saudi	80	Male	47	-1.7	-1.1
Saudi	80	Female	47	-4.1	-2
Saudi	80	Female	51	-1.6	-0.3
Saudi	80	Female	68	-2.7	-0.9
Saudi	80	Male	81	0.1	0.7
Saudi	80	Female	94	-2.7	-1.2
Saudi	81	Male	14	-0.3	0.8
Saudi	81	Female	17	-2.6	-1.2
Saudi	81	Male	20	-2.1	-1.2
Saudi	81	Male	23	-2	-2
Saudi	81	Male	33	-0.3	0.6
Saudi	81	Male	38	-2.4	-1.2
Saudi	81	Male	39	0.6	1.2
Saudi	81	Female	47	-2.9	-1.6
Saudi	81	Female	61	-2	-0.8
Saudi	81	Male	68	-1.6	-0.3
Saudi	82	Female	33	-3.8	-2.3
Saudi	82	Female	37	-1.8	-0.3
Saudi	82	Female	41	-1.9	-0.4
Saudi	82	Female	50	-1.1	0.4
Saudi	82	Male	57	-1.3
Saudi	82	Female	87	-1.9	-0.5
Saudi	83	Female	51	-2	-0.5
Saudi	83	Female	55	-2.7	-1.4
Saudi	83	Male	55	-1.4	-0.3
Saudi	83	Male	104	-1.6	-0.2
Saudi	84	Male	39	-1.9	-2
Saudi	84	Male	67	-3.4	-1.9
Non Saudi	84	Male	69	-0.4	0.2
Non Saudi	84	Female	70	-3.3	-1.2
Saudi	84	Female	95	-2.9	-1.4
Saudi	84	Male	120	-2.7	-1.4
Saudi	85	Female	35	-2.8	-1.6
Saudi	85	Male	49	0.9	1.6
Saudi	85	Male	100	0.6	1.9
Saudi	86	Female	18	-3.3	-3.3
Saudi	86	Female	42	-1.2	1.6
Saudi	87	Female	17	-1.6	0.5
Saudi	87	Male	49	-0.7	0
Saudi	87	Female	79	-3.2	-1.8
Saudi	87	Male	138	-1.7	-0.5
Saudi	88	Female	22	-0.6	1.1
Saudi	90	Female	87	-2.8	-1.8
Saudi	96	Female	50	-3	-1.1
Saudi	96	Female	52	1.4	3.2
Saudi	96	Male	84	2.6	3.5
Saudi	97	Male	45	3.5	4
